# Supplementary material for: Effectiveness of non-pharmacological interventions for cognitive impairment in Parkinson’s disease: systematic review protocol
Source: BJPsych Open. 2025 Nov 7;11(6):e268. doi: 10.1192/bjo.2025.10896 (PMC12641400; doi:10.1192/bjo.2025.10896)
Supplement: Homes-Vickers et al. supplementary material 1 — Homes-Vickers et al. supplementary material [file S205647242510896Xsup001.xlsx]

## Sheet: Sheet1
	Data Entry Field	Instructions
	Study ID	Record Study ID in the format [First Author Surname, Year of Publication].
	APA Reference	Record the full APA reference for the study.
	Study Title	Record the title of the study.
	Author Contact Details	Record the contact details of the corresponding author for the study (if provided).
	Date of Extraction	Record the date of the data extraction for this study.
Study Design	Person Extraction	Specify the person completing this data extraction.
	Year	Record the publication year of the study.
	Country	Record country where research was conducted, list all that apply if more than one.
	Open Access Dataset?	Specify if this study utilised data from an Open access dataset (Yes/ No).
	Name of Open Access Dataset	If yes, record the name of the dataset from which the data was taken.
	Study Design	Indicate the primary study design for this study.
	Paper Objective (Aims)	Provide a summary of the study's key/overall aims.
	Population of Focus	Indicate whether participants were diagnosed with PD, PDD, or PD-MCI.
	Average Age	Record the average age for the sample.
	Sex Distribution	Record how many male/female participants for the sample.
	Average Disease Duration	Record the average disease duration in the sample.
	Comparison Group	Record if authors used healthy controls, self-controls, or another condition as a comparison group.
	Medication	Record if participants were 'ON' or 'OFF' or 'ON + OFF' medication related to their condition.
	Sample Size	Record the total participant sample size (n).
Demographics	Recruitment method	Record how participants were recruited to the study and how consent was gained (otherwise, record N/A).
	Data Collection Timeframe	Specify the time period in which data was collected for this study in the format of dd/mm/yyyy - dd/mm/yyyy.
	Sampling Method	Record the sampling method (e.g. 'Convenience Sampling', 'Consecutive Sampling' or both).
	Inclusion/Exclusion	Record the inclusion/exclusion criteria used in the study (or if not reported, N/A).
	Diagnostic Method & Criteria	Record the diagnostic method and criteria used for inclusion in the study. For example, diagnosis via the UK Brain Bank or MDS criteria (PD).
	Other relevant disease characteristics	Record any summary data (mean, SDs, IQR relevant to disease characteristics reported by study authors).
	Comorbidities	List any comorbidities reported in the cohort (otherwise, write N/A).
	If multiple cohorts, sample size	Specify the sample size within each subgroup (PD, PDD, PD-MCI). If not reported, write N/A.
	Intervention type	Record what type of intervention - e.g. surgical, exercise, cognitive training, wellness, neurostimulation, cognitive rehabilitation, occupational therapy (OT), etc.
	If exercise, what type?	Record aerobic or resistance.
	If cognitive training, what type?	Record computerised or manual.
	If wellness, what type?	Record meditation, yoga, etc.
	If cognitive rehabilitation/OT, what type?	Record activities performed.
Intervention	If neurostimulation, what type?	Record tDCS, TMS, etc.
	If neurostimulation, what region?	Record the region of stimulation
	If neurostimulation, what stimulation parameters?	Record current, intensity, frequency, duration, coil/electrode size, etc.
	If surgical, what type?	Record DBS, pallidotomy, etc.
	If DBS, what region?	Record the region of DBS.
	If DBS, what stimulation parameters?	Record amplitude, pulse width, and rate.
	Provide session details of intervention.	Record duration, number of sessions, time between sessions, etc.
	Sample size if grouped per intervention	Record the sample size per intervention group.
	Other	Record any other relevant information
	Cognitive measure(s) names	Record the name(s) of the cognitive measure that was used to assess cognitive function at baseline.
	Cognitive domain assessed by measure(s)	Of the named cognitive measures, specify the cognitive domain assessed. If the cognitive measure is a screening tool (MoCA), please specify that global cognition was assessed.
	Sample size per cognitive measure(s)	Record the sample size of participants completing the cognitive measure(s) at baseline.
	Average score for cognitive measure(s) per relevant group	Record the average scores for the cognitive measure(s) at baseline. Report all relevant statistics such as mean/median and SD/IQR, and any additionally reported statistics.
	Were scores divided into groups?	Specify if results from the cognitive measure(s) at baseline were divided into subgroups (Yes/No). If yes, specify the criteria of subgrouping.
	Groups split into low/high cognition? How?	Record the cognitive measure(s) outcome(s) according to the subgroups.
Outcomes	Cognitive measure(s) name(s)	Record the name(s) of the cognitive measure that was used to assess cognitive function at follow-up.
	Cognitive domain assessed by measure(s)	Of the named cognitive measures, specify the cognitive domain assessed. If the cognitive measure is a screening tool (MoCA), please specify that global cognition was assessed.
	Sample size per cognitive measure(s)	Record the sample size of participants completing the cognitive measure(s) at follow-up.
	Average score for cognitive measure(s)	Record the average scores for the cognitive measure(s) at follow-up. Report all relevant statistics such as mean/median and SD/IQR, and any additionally reported statistics.
	Were scores divided into groups?	Specify if results from the cognitive measure(s) at baseline were divided into subgroups (Yes/No). If yes, specify the criteria of subgrouping.
	Groups split into low/high cognition? How?	Record the cognitive measure(s) outcome(s) according to the subgroups.
	Was there any missing data?	Record if there was any missing data. Yes/No
	Was data parametric?	Record whether data is parametric or non-parametric. If parametric, record mean and SD. If non-parametric, report median and IQR/Range.
	What type of comparative analysis?	Specify if the following analyses were used: Paired t-test, Regression, Linear. Please record all that apply.
	Time point(s) being compared	Record the time points for analysis and effect size (E.g.correlation between Baseline and Follow-Up).
Statistics	Cognitive measure(s) being compared	Record the cognitive measure(s) used for the effect size calculation.
	Effect Size	Record the necessary effect size.
	Direction of Effect	Specify the direction of the effect size described above.
	Did this analysis account for other covariates?	If applicable, please specify the covariates or variables that were controlled in regression models (eg. Age, Demographics, etc.).
	Does effect size need to be calculated by the reviewer?	Record 'Yes' if effect size need to be manually calculated or 'No' if already available.
	Does data require reanalysis?	Indicate whether re-analysis is required for inclusion in the review (Yes/No).
	If yes, what typeof analysis?	If yes, provide details of the re-analyses required.
Reviewer Items	Does author need to be contacted?	Indicate if the effect size(s) from this study were calculated through Author Contact (Yes/No).
	If yes, will they be excluded if they don't provide data?	Indicate whether studies will be excluded if authors do not respond (Yes/No).
	What data is missing?	If yes, specify the exact data that needs to be requested from the corresponding author (e.g. raw data, means, SDs, percentages, etc.).
	Additional comments	Provide any further comments regarding data extraction.
